# Supplementary material for: The Potential of Physical Exercise to Mitigate Radiation Damage—A Systematic Review
Source: Front Med (Lausanne). 2021 Apr 29;8:585483. doi: 10.3389/fmed.2021.585483 (PMC8117229; doi:10.3389/fmed.2021.585483)
Supplement: Supplementary Table 1 — Boolean search operators and terms used in the systematic review. Includes all Boolean search logic, categories, keywords, and search masks that were used in the main literature search. [file Table_1.xlsx]

## Sheet: Table 1
Main category	Specific category	Keywords in Boolean search format	Search number
Radiation	Non-therapeutic Radiation	radiation OR irradiation OR ionizing radiation OR radiation effects OR radiation exposure OR radiation dosage OR radiation protection OR ionizing irradiation OR background radiation OR background irradiation OR natural irradiation OR natural radiation OR nuclear events OR cosmic irradiation OR cosmic ray OR HZE OR alpha radiation OR alpha irradiation OR a irradiation OR b radiation OR beta radiat…	1
	Radiotherapy	radiotherapy OR cancer radiotherapy OR radiation therapy OR cancer radiation therapy OR linear accelerator OR radiation oncology OR total body irradiation OR external beam radiation therapy OR external beam radiotherapy OR internal radiation therapy OR internal radiotherapy OR systemic radiotherapy OR systemic radiation therapy	2
		#1 OR #2	3
Exercise	Aerobic Exercise	physical exertion OR physical fitness OR aerobic exercise OR aerobic training OR cardiovascular exercise OR cardiovascular training OR exercise OR training OR physical exercise OR workout OR physical training OR aerobic training OR cardiovascular exercise OR cardiovascular training OR workout OR sport OR physical activity OR physical conditioning OR physical activity OR physically active OR endur…	4
	Resistive Exercise / Strength Training	muscle strength OR muscular strength OR muscle function OR muscular function OR muscle power OR muscular power OR muscle force OR muscular force OR fatigability OR fatigue resistance OR weight training OR weight lifting OR strength training OR resistive training OR static training OR core stability OR core strength OR core training OR core conditioning OR plyometric OR plyometrics OR plyometric e…	5
		#4 OR #5	6
	Final Search	#3 AND #6	7
