# Supplementary material for: The Potential of Physical Exercise to Mitigate Radiation Damage—A Systematic Review
Source: Front Med (Lausanne). 2021 Apr 29;8:585483. doi: 10.3389/fmed.2021.585483 (PMC8117229; doi:10.3389/fmed.2021.585483)
Supplement: Supplementary Table 2 — List of the outcomes with calculated effect sizes, and additional meta-data from all the studies included in the systematic review. It was impossible to calculate effect sizes for two outcomes and they are indicated in gray. [file Table_2.xlsx]

## Sheet: Table 2
Genus	Author	Level of Organisation	sub-grouping	Outcome type	Outcomes	Bias corrected (Hedges)	Effect Size type	N (total)	Radiation area	Radiation Type	Radiation source	Radiation Energy (MeV)	LET [keV/µm]	Radiation dose [Gy]	Dose Rate [Gy/min]	Exercise duration (weeks)	Exercise type	Exercise specifics	Exercise regime	Exercise time	Sex	Species	Organism	Age at irradiation (Days)	Age at irradiation (weeks)	Age at irratiation - average [years]	Bias corrected (Hedges)	Effect Size type	Outcome Measure
Animals	Bianchi 2012	1. Macro-molecular	Inflammation	DNA Effects	TGFb	0.129556	Small	28	Whole Body	Gamma	60Co	1.25	n/a	3.5	0.6777	8	Aerobic	Swimming	Progressive	Pre	Male	Rodent	Rats	90	12.8	n/a	0.129556	Small	TGFb
Animals	Bianchi 2012	1. Macro-molecular	Inflammation	DNA Effects	TNFa	0.66578	Large	28	Whole Body	Gamma	60Co	1.25	n/a	3.5	0.6777	8	Aerobic	Swimming	Progressive	Pre	Male	Rodent	Rats	90	12.8	n/a	0.66578	Large	TNFα Expression
Animals	Bianchi 2012	1. Macro-molecular	Inflammation	DNA Effects	IL6	0.887084	Very large	28	Whole Body	Gamma	60Co	1.25	n/a	3.5	0.6777	8	Aerobic	Swimming	Progressive	Pre	Male	Rodent	Rats	90	12.8	n/a	0.887084	Very large	IL6 Expression
Animals	Bianchi 2012	1. Macro-molecular	Inflammation	DNA Effects	IKKβ	1.162	Extremely Large	28	Whole Body	Gamma	60Co	1.25	n/a	3.5	0.6777	8	Aerobic	Swimming	Progressive	Pre	Male	Rodent	Rats	90	12.8	n/a	1.162	Extremely Large	IKKβ
Animals	De Lisio 2011	1. Macro-molecular	Antioxidant Activity	DNA Effects	SOD Antioxidant Activity	0.800805	Very large	6	Whole Body	Gamma	137Cs	0.6617	n/a	1.116	0.279	10	Aerobic	Running	Progressive	Pre	Male	Rodent	Mice	112	16	n/a	0.800805	Very large	SOD Antioxidants
Animals	De Lisio 2011	1. Macro-molecular	Antioxidant Activity	DNA Effects	CAT Antioxidant Activity	2.16596	Extremely Large	6	Whole Body	Gamma	137Cs	0.6617	n/a	1.116	0.279	10	Aerobic	Running	Progressive	Pre	Male	Rodent	Mice	112	16	n/a	2.16596	Extremely Large	CAT Antioxidants
Animals	De Lisio 2011	1. Macro-molecular	DNA Damage	DNA Effects	Capase 3/7 Activity	0.652993	Large	8	Whole Body	Gamma	137Cs	0.6617	n/a	1.116	0.279	10	Aerobic	Running	Progressive	Pre	Male	Rodent	Mice	112	16	n/a	0.652993	Large	% of BM cells with activated capase-3 and -7
Animals	De Lisio 2011	1. Macro-molecular	DNA Damage	DNA Effects	Micronucleation	1.05257	Extremely Large	8	Whole Body	Gamma	137Cs	0.6617	n/a	1.116	0.279	10	Aerobic	Running	Progressive	Pre	Male	Rodent	Mice	112	16	n/a	1.05257	Extremely Large	% Micronucleated Reticulocytes
Animals	De Lisio 2011	1. Macro-molecular	DNA Damage	DNA Effects	gH2AX Foci Damage	1.1037	Extremely Large	8	Whole Body	Gamma	137Cs	0.6617	n/a	1.116	0.279	10	Aerobic	Running	Progressive	Pre	Male	Rodent	Mice	112	16	n/a	1.1037	Extremely Large	H2AX Foci (DNA Damage)
Animals	Emmons 2019	1. Macro-molecular	ROS	DNA Effects	BM ROS	0.754921	Very large	20	Whole Body	Gamma	60Co	1.25	n/a	3	0.377	8	Aerobic	Running	Progressive	Pre	Male	Rodent	Mice	91	13	n/a	0.754921	Very large	LSK-ROS
Humans	Hojan 2016	1. Macro-molecular	Inflammation	DNA Effects	IL6	0.218771	Small	54	Tumor	n/a	n/a	n/a	n/a	76	n/a	n/a	Aerobic/Resistance	mixed	Static	Post	Male	Human	Humans	n/a	n/a	68.5	0.218771	Small	IL6
Humans	Hojan 2016	1. Macro-molecular	Inflammation	DNA Effects	IL1b	0.304148	Moderate	54	Tumor	n/a	n/a	n/a	n/a	76	n/a	n/a	Aerobic/Resistance	mixed	Static	Post	Male	Human	Humans	n/a	n/a	68.5	0.304148	Moderate	IL1b
Humans	Hojan 2016	1. Macro-molecular	Inflammation	DNA Effects	TNF-a	0.821808	Very large	54	Tumor	n/a	n/a	n/a	n/a	76	n/a	n/a	Aerobic/Resistance	mixed	Static	Post	Male	Human	Humans	n/a	n/a	68.5	0.821808	Very large	TNFa
Humans	Schmidt 2016	1. Macro-molecular	Inflammation	DNA Effects	IL1ra	0	None	92	Tumor	X	e	n/a	n/a	n/a	n/a	12	Resistance	Resistance	Progressive	During	Female	Human	Humans	n/a	n/a	57.2	0	None	IL1ra
Humans	Schmidt 2016	1. Macro-molecular	Inflammation	DNA Effects	IL6	0.48408	Moderate	92	Tumor	X	e	n/a	n/a	n/a	n/a	12	Resistance	Resistance	Progressive	During	Female	Human	Humans	n/a	n/a	57.2	0.48408	Moderate	IL6
Animals	Wong - Goodrich 2010	1. Macro-molecular	Inflammation	DNA Effects	TNF-a	0.100186	Small	40	Brain	X	e	0.35	n/a	5	0.258	6	Aerobic	Running	Static	Post	Female	Rodent	Mice	84	12	n/a	0.100186	Small	TNFα pg / uL of total protein
Animals	Biedermann 2016	2. Cell/Tissue	Neurogenesis	Neurogenesis	DG GFAP Cells	-0.239508	Negative	40	Brain	X	e	6	n/a	10	1	8	Aerobic	Running	Static	Post	Male	Rodent	Mice	28	4	n/a	-0.239508	Negative	GFAP cells /mm3 x 10^3
Animals	Biedermann 2016	2. Cell/Tissue	Neurogenesis	Neurogenesis	Angiogenesis	0.260477	Small	40	Brain	X	e	6	n/a	10	1	8	Aerobic	Running	Static	Post	Male	Rodent	Mice	28	4	n/a	0.260477	Small	Vessels/mm3 x 10^2
Animals	Blackmore 2009	2. Cell/Tissue	Neural Stem Cell	Neurogenesis	SFCs, Neurospheres, Pre	1.32725	Extremely Large	8	Brain	Gamma	60Co	1.25	n/a	3.5	n/a	3	Aerobic	Running	Static	Post	Female	Rodent	Mice	49	7	n/a	1.32725	Extremely Large	# of neurospheres
Animals	Blackmore 2009	2. Cell/Tissue	Neural Stem Cell	Neurogenesis	BrdU+ Cells	1.48957	Extremely Large	8	Brain	Gamma	60Co	1.25	n/a	3.5	n/a	3	Aerobic	Running	Static	Post	Female	Rodent	Mice	49	7	n/a	1.48957	Extremely Large	# of BrdU+ Cells
Animals	Blackmore 2009	2. Cell/Tissue	Neural Stem Cell	Neurogenesis	SFCs, Colonies	3.42957	Extremely Large	8	Brain	Gamma	60Co	1.25	n/a	3.5	n/a	3	Aerobic	Running	Static	Post	Female	Rodent	Mice	49	7	n/a	3.42957	Extremely Large	# of Total Colonies
Animals	Bull 2017	2. Cell/Tissue	Neurogenesis	Neurogenesis	Oligodendrocytes, BrdU+ Cells	0.540859	Large	24	Brain	X	e	4	n/a	6	2.3	4	Aerobic	Running	Static	Post	Male	Rodent	Mice	9	1.3	n/a	0.540859	Large	BrdU+ cells
Animals	Bull 2017	2. Cell/Tissue	Neurogenesis	Neurogenesis	Oligodendrocytes, Brain Weight	0.563654	Large	24	Brain	X	e	4	n/a	6	2.3	4	Aerobic	Running	Static	Post	Male	Rodent	Mice	9	1.3	n/a	0.563654	Large	Brain Weight (g)
Animals	Bull 2017	2. Cell/Tissue	Neurogenesis	Neurogenesis	Oligodendrocytes, CC1+ Cells	0.876652	Very Large	24	Brain	X	e	4	n/a	6	2.3	4	Aerobic	Running	Static	Post	Male	Rodent	Mice	9	1.3	n/a	0.876652	Very Large	CC1+ cells
Animals	Bull 2017	2. Cell/Tissue	Neurogenesis	Neurogenesis	Oligodendrocytes, Ascl1+ Cells	0.917866	Extremely Large	24	Brain	X	e	4	n/a	6	2.3	4	Aerobic	Running	Static	Post	Male	Rodent	Mice	9	1.3	n/a	0.917866	Extremely Large	Ascl1+ cells
Animals	Bull 2017	2. Cell/Tissue	Neurogenesis	Neurogenesis	Oligodendrocytes, Olig2+ Cells	0.945877	Extremely Large	24	Brain	X	e	4	n/a	6	2.3	4	Aerobic	Running	Static	Post	Male	Rodent	Mice	9	1.3	n/a	0.945877	Extremely Large	Olig2+ cells
Animals	De Lisio 2011	2. Cell/Tissue	Metabolism	Cellular	Metabolic Activity, COX	0.240586	Small	6	Whole Body	Gamma	137Cs	0.6617	n/a	1.116	0.279	10	Aerobic	Running	Progressive	Pre	Male	Rodent	Mice	112	16	n/a	0.240586	Small	COX Activity
Animals	De Lisio 2011	2. Cell/Tissue	Metabolism	Cellular	Metabolic Activity CS	0.63731	Large	6	Whole Body	Gamma	137Cs	0.6617	n/a	1.116	0.279	10	Aerobic	Running	Progressive	Pre	Male	Rodent	Mice	112	16	n/a	0.63731	Large	CS Activity
Animals	De Lisio 2011	2. Cell/Tissue	Reticulocytosis	Cellular	Reticulocytosis	0.872184	Very Large	8	Whole Body	Gamma	137Cs	0.6617	n/a	1.116	0.279	10	Aerobic	Running	Progressive	Pre	Male	Rodent	Mice	112	16	n/a	0.872184	Very Large	% Reticulocytes
Animals	Emmons 2019	2. Cell/Tissue	Bone Marrow	Cellular	BM Cellularity	0.809815	Very Large	20	Whole Body	Gamma	60Co	1.25	n/a	3	0.377	8	Aerobic	Running	Progressive	Pre	Male	Rodent	Mice	91	13	n/a	0.809815	Very Large	Total BM Cells
Animals	Emmons 2019	2. Cell/Tissue	Bone Marrow	Cellular	Marrow Adipose Tissue	1.38416	Extremely Large	20	Whole Body	Gamma	60Co	1.25	n/a	3	0.377	8	Aerobic	Running	Progressive	Pre	Male	Rodent	Mice	91	13	n/a	1.38416	Extremely Large	%BF (n=5)
Animals	Emmons 2019	2. Cell/Tissue	Bone Marrow	Cellular	BM LSK Cells	1.48729	Extremely Large	20	Whole Body	Gamma	60Co	1.25	n/a	3	0.377	8	Aerobic	Running	Progressive	Pre	Male	Rodent	Mice	91	13	n/a	1.48729	Extremely Large	lineage Sca-1+ cKit+ [LSK]
Animals	Fukuda 2002	2. Cell/Tissue	BMD	Cellular	Total BMD 1 Gy	0.406315	Moderate	20	Whole Body	HZE	C	290	42.35	1	n/a	5	Aerobic	Running	Static	Post	Male	Rodent	Rats	56	8	n/a	0.406315	Moderate	Total BMD
Animals	Fukuda 2002	2. Cell/Tissue	BMD	Cellular	Cortical BMD 5 Gy	0.698103	Large	20	Whole Body	HZE	C	290	42.35	5	n/a	5	Aerobic	Running	Static	Post	Male	Rodent	Rats	56	8	n/a	0.698103	Large	mg/cm3
Animals	Fukuda 2002	2. Cell/Tissue	BMD	Cellular	Total BMD 5 Gy	0.73089	Very Large	20	Whole Body	HZE	C	290	42.35	5	n/a	5	Aerobic	Running	Static	Post	Male	Rodent	Rats	56	8	n/a	0.73089	Very Large	mg/cm3
Animals	Fukuda 2002	2. Cell/Tissue	BMD	Cellular	Cortical BMD 1 Gy	1.49437	Extremely Large	20	Whole Body	HZE	C	290	42.35	1	n/a	5	Aerobic	Running	Static	Post	Male	Rodent	Rats	56	8	n/a	1.49437	Extremely Large	Cortical BMD
Animals	Fukuda 2002	2. Cell/Tissue	BMD	Cellular	Bone Mineralization	1.62079	Extremely Large	20	Whole Body	HZE	C	290	42.35	5	n/a	5	Aerobic	Running	Static	Post	Male	Rodent	Rats	56	8	n/a	1.62079	Extremely Large	MS/BS (%) at 5 Gy
Animals	Ji 2014	2. Cell/Tissue	Neurogenesis	Neurogenesis	Mature BDNF	1.5005	Extremely Large	32	Brain	e	e	4	n/a	20	n/a	3	Aerobic	Running	Static	Post	Male	Rodent	Rats	28	4	n/a	1.5005	Extremely Large	% of Control (Sham IR and no Ex)
Animals	Ji 2014	2. Cell/Tissue	Neurogenesis	Neurogenesis	Akt Phosphorylation	2.75232	Extremely Large	32	Brain	e	e	4	n/a	20	n/a	3	Aerobic	Running	Static	Post	Male	Rodent	Rats	28	4	n/a	2.75232	Extremely Large	% of Control (Sham IR and no Ex)
Animals	Ji 2014	2. Cell/Tissue	Neurogenesis	Neurogenesis	DG DCX+ Cells	2.85618	Extremely Large	32	Brain	e	e	4	n/a	20	n/a	3	Aerobic	Running	Static	Post	Male	Rodent	Rats	28	4	n/a	2.85618	Extremely Large	DCX+ cells in DG (# of cells)
Animals	Ji 2014	2. Cell/Tissue	Neurogenesis	Neurogenesis	pTrkB Phosphorylation	3.14901	Extremely Large	32	Brain	e	e	4	n/a	20	n/a	3	Aerobic	Running	Static	Post	Male	Rodent	Rats	28	4	n/a	3.14901	Extremely Large	% of Control (Sham IR and no Ex)
Animals	Ji 2014	2. Cell/Tissue	Neurogenesis	Neurogenesis	BrdU+/NeuN+ Cells	3.31482	Extremely Large	32	Brain	e	e	4	n/a	20	n/a	3	Aerobic	Running	Static	Post	Male	Rodent	Rats	28	4	n/a	3.31482	Extremely Large	BrdU+/NeuN+ cells (# of cells)
Animals	Naylor 2008	2. Cell/Tissue	Hippocampal neurogenesis	Neurogenesis	GCL DCX Expression	0.578356	Large	12	Brain	X	e	4	n/a	6	2.3	4	Aerobic	Running	Static	Post	Male	Rodent	Mice	9	1.3	n/a	0.578356	Large	DCX Expression (total # / GCL)
Animals	Naylor 2008	2. Cell/Tissue	Hippocampal neurogenesis	Neurogenesis	Sox2/GFAP Cells, Stem cells	1.12152	Extremely Large	12	Brain	X	e	4	n/a	6	2.3	4	Aerobic	Running	Static	Post	Male	Rodent	Mice	9	1.3	n/a	1.12152	Extremely Large	Sox2/GFAP + Cells
Animals	Naylor 2008	2. Cell/Tissue	Hippocampal neurogenesis	Neurogenesis	GCL New Neurons	1.24755	Extremely Large	12	Brain	X	e	4	n/a	6	2.3	4	Aerobic	Running	Static	Post	Male	Rodent	Mice	9	1.3	n/a	1.24755	Extremely Large	New Neurons in GCL
Animals	Naylor 2008	2. Cell/Tissue	Hippocampal neurogenesis	Neurogenesis	BrdU+/NeuN+	1.26913	Extremely Large	12	Brain	X	e	4	n/a	6	2.3	4	Aerobic	Running	Static	Post	Male	Rodent	Mice	9	1.3	n/a	1.26913	Extremely Large	% BrdU+/NeuN+
Animals	Ruitenberg 2017	2. Cell/Tissue	Hippocampal neurogenesis	Neurogenesis	Hippocampal BrdU+ Cells	0.501066	Large	26	Whole Body	X	e	6	n/a	10	2.5	8	Aerobic	Running	Static	Post	Female	Rodent	Mice	42	6	n/a	0.501066	Large	BrdU+ Cells in hippocampus
Animals	Ruitenberg 2017	2. Cell/Tissue	Hippocampal neurogenesis	Neurogenesis	Microglial Cell #	1.00533	Extremely Large	26	Whole Body	X	e	6	n/a	10	2.5	8	Aerobic	Running	Static	Post	Female	Rodent	Mice	42	6	n/a	1.00533	Extremely Large	Microglial (Iba1+ cells) in granule cell and dentate gyrus
Animals	Ruitenberg 2017	2. Cell/Tissue	Hippocampal neurogenesis	Neurogenesis	Hippocampal DCX+ Cells	1.06634	Extremely Large	26	Whole Body	X	e	6	n/a	10	2.5	8	Aerobic	Running	Static	Post	Female	Rodent	Mice	42	6	n/a	1.06634	Extremely Large	DCX+ cells in hippocampus
Animals	Sahnoune 2018	2. Cell/Tissue	Neurogenesis	Neurogenesis	# of Fibers	1.5308	Extremely Large	45	Brain	X	e	n/a	n/a	20	1.2	7	Aerobic	Running	Static	Post	Male	Rodent	Rats	31	4.4	n/a	1.5308	Extremely Large	# of Fibers
Animals	Sahnoune 2018	2. Cell/Tissue	Neurogenesis	Neurogenesis	Brain Volume	2.49437	Extremely Large	45	Brain	X	e	n/a	n/a	20	1.2	7	Aerobic	Running	Static	Post	Male	Rodent	Rats	31	4.4	n/a	2.49437	Extremely Large	Brain Volume (% of Sedentary Sham Rad)
Animals	Wong - Goodrich 2010	2. Cell/Tissue	Hippocampal neurogenesis	Neurogenesis	DG GFAP Cells	-0.46433	Negative	40	Brain	X	e	0.35	n/a	5	0.258	6	Aerobic	Running	Static	Post	Female	Rodent	Mice	84	12	n/a	-0.46433	Negative	% GFAP+
Animals	Wong - Goodrich 2010	2. Cell/Tissue	Hippocampal neurogenesis	Neurogenesis	DG Volume	-0.258705	Negative	40	Brain	X	e	0.35	n/a	5	0.258	6	Aerobic	Running	Static	Post	Female	Rodent	Mice	84	12	n/a	-0.258705	Negative	mm3 x 10^6
Animals	Wong - Goodrich 2010	2. Cell/Tissue	Hippocampal neurogenesis	Neurogenesis	HC BDNF Protein	0.639676	Large	40	Brain	X	e	0.35	n/a	5	0.258	6	Aerobic	Running	Static	Post	Female	Rodent	Mice	84	12	n/a	0.639676	Large	Hippocampal BDNF protein, %
Animals	Wong - Goodrich 2010	2. Cell/Tissue	Hippocampal neurogenesis	Neurogenesis	HC VGEF Protein	1.26775	Extremely Large	40	Brain	X	e	0.35	n/a	5	0.258	6	Aerobic	Running	Static	Post	Female	Rodent	Mice	84	12	n/a	1.26775	Extremely Large	Hippocampal VGEF protein, %
Animals	Wong - Goodrich 2010	2. Cell/Tissue	Hippocampal neurogenesis	Neurogenesis	HC IGF, 1 Protein	1.45978	Extremely Large	40	Brain	X	e	0.35	n/a	5	0.258	6	Aerobic	Running	Static	Post	Female	Rodent	Mice	84	12	n/a	1.45978	Extremely Large	Hippocampal IGF-1 protein, %
Animals	Wong - Goodrich 2010	2. Cell/Tissue	Hippocampal neurogenesis	Neurogenesis	DG BrdU+ Cells	1.8953	Extremely Large	40	Brain	X	e	0.35	n/a	5	0.258	6	Aerobic	Running	Static	Post	Female	Rodent	Mice	84	12	n/a	1.8953	Extremely Large	# of cells
Animals	Wong - Goodrich 2010	2. Cell/Tissue	Hippocampal neurogenesis	Neurogenesis	DG NeuN+ Cells	2.0032	Extremely Large	40	Brain	X	e	0.35	n/a	5	0.258	6	Aerobic	Running	Static	Post	Female	Rodent	Mice	84	12	n/a	2.0032	Extremely Large	% NeuN+
Humans	Aghili 2007	3. Organ/System	Functional	Functional	Fatigue	n/a	n/a	30	Tumor	n/a	n/a	n/a	n/a	50	n/a	3	Aerobic	Walking	Static	During	Female/Male	Human	Humans	n/a	n/a	18 - 65	n/a	n/a	Fatigue Score
Humans	Chang 2019	3. Organ/System	Clinical	Clinical	Acute Coronary Events	n/a	n/a	9135	Tumor	n/a	n/a	n/a	n/a	n/a	n/a	n/a	n/a	n/a	n/a	Post	Female	Human	Humans	n/a	n/a	>40	n/a	n/a	ACE
Humans	Hojan 2016	3. Organ/System	Functional	Functional	Fatigue	0.49083	Moderate	54	Tumor	n/a	n/a	n/a	n/a	76	n/a	n/a	Aerobic/Resistance	mixed	Static	Post	Male	Human	Humans	n/a	n/a	68.5	0.49083	Moderate	Fatigue Score
Humans	Hwang 2008	3. Organ/System	Functional	Functional	Fatigue	0.813198	Very Large	40	Tumor	n/a	n/a	n/a	n/a	50	n/a	5	Aerobic/Resistance	mixed	Static	Pre	Female	Human	Humans	n/a	n/a	46.3	0.813198	Very Large	Fatigue Score
Animals	Ji 2014	3. Organ/System	Behavioural	Functional	Decision Latency	1.77974	Extremely Large	32	Brain	e	e	4	n/a	20	n/a	3	Aerobic	Running	Static	Post	Male	Rodent	Rats	28	4	n/a	1.77974	Extremely Large	Decision Time
Humans	Kapur 2008	3. Organ/System	Clinical	Clinical	Bladder Toxicity	0.601774	Large	62	Tumor	Ph	n/a	6	n/a	52	n/a	4	Aerobic	Walking	Static	During	Male	Human	Humans	n/a	n/a	68.8	0.601774	Large	Bladder toxicity
Humans	Kapur 2008	3. Organ/System	Clinical	Clinical	Rectal Toxicity	0.714841	Very Large	65	Tumor	Ph	n/a	6	n/a	52	n/a	4	Aerobic	Walking	Static	During	Male	Human	Humans	n/a	n/a	68.8	0.714841	Very Large	Rectal toxicity
Humans	Monga 2007	3. Organ/System	Functional	Functional	Fatigue	0.696305	Large	21	Tumor	X	e	18	n/a	70	n/a	8	Aerobic	Walking	Static	During	Male	Human	Humans	n/a	n/a	68	0.696305	Large	Fatigue Score
Animals	Naylor 2008	3. Organ/System	Behavioural	Functional	Decision Hesitancy	1.70611	Extremely Large	12	Brain	X	e	4	n/a	6	2.3	4	Aerobic	Running	Static	Post	Male	Rodent	Mice	9	1.3	n/a	1.70611	Extremely Large	# of Stops
Animals	Sahnoune 2018	3. Organ/System	Behavioural	Functional	Accuracy (5CSRTT)	1.97846	Extremely Large	45	Brain	X	e	n/a	n/a	20	1.2	7	Aerobic	Running	Static	Post	Male	Rodent	Rats	31	4.4	n/a	1.97846	Extremely Large	Accuracy
Animals	Sahnoune 2018	3. Organ/System	Behavioural	Functional	# of Trials (5CSRTT)	3.24997	Extremely Large	45	Brain	X	e	n/a	n/a	20	1.2	7	Aerobic	Running	Static	Post	Male	Rodent	Rats	31	4.4	n/a	3.24997	Extremely Large	# of Trials to Completion
Animals	Sahnoune 2018	3. Organ/System	Behavioural	Functional	Latency (5CSRTT)	3.50321	Extremely Large	45	Brain	X	e	n/a	n/a	20	1.2	7	Aerobic	Running	Static	Post	Male	Rodent	Rats	31	4.4	n/a	3.50321	Extremely Large	Latency to correct
Animals	Sahnoune 2018	3. Organ/System	Behavioural	Functional	Premature Responses (5CSRTT)	3.91651	Extremely Large	45	Brain	X	e	n/a	n/a	20	1.2	7	Aerobic	Running	Static	Post	Male	Rodent	Rats	31	4.4	n/a	3.91651	Extremely Large	% Premature Responses
Humans	Schmidt 2016	3. Organ/System	Functional	Functional	Fatigue	0.188197	Small	92	Tumor	X	e	n/a	n/a	n/a	n/a	12	Resistance	Resistance	Progressive	During	Female	Human	Humans	n/a	n/a	57.2	0.188197	Small	Fatigue Score
Humans	Windsor 2004	3. Organ/System	Functional	Functional	Fatigue	0.369916	Moderate	65	Tumor	X	e	6	n/a	50	n/a	4	Aerobic	Walking	Static	During	Male	Human	Humans	n/a	n/a	69	0.369916	Moderate	Fatigue Score
Humans	Yang 2015	3. Organ/System	Functional	Functional	Fatigue	2.65925	Extremely Large	47	Tumor	n/a	n/a	n/a	n/a	n/a	n/a	6	Aerobic/Resistance	Walking	Static	Post	Female	Human	Humans	n/a	n/a	51	2.65925	Extremely Large	Fatigue Score
