# Supplementary material for: The Potential of Physical Exercise to Mitigate Radiation Damage—A Systematic Review
Source: Front Med (Lausanne). 2021 Apr 29;8:585483. doi: 10.3389/fmed.2021.585483 (PMC8117229; doi:10.3389/fmed.2021.585483)
Supplement: Supplementary Table 3 — Summary of risk of bias and quality. Each of the 22 articles included were assessed for the risk of bias and its methodological quality. “+” indicates low risk, “-” indicates high risk, “?” indicates unclear risk, and “NA” indicates assessment was not applicable. [file Table_3.xlsx]

## Sheet: Sheet1
	Random sequence generation (Selection bias)	Allocation concealment (Selection bias)	Blinding of participants and personnel (Performance bias)	Blinding of outcome assessment (Detection bias)	Incomplete outcome data (Attrition bias)	Selective reporting (Reporting bias)	Overall Quality
Emmons 2019	+	?	?	+	+	?	?
Sahnoune 2017	?	?	?	?	?	?	?
Bull 2017	+	?	?	?	+	?	?
Ruitenberg 2017	?	?	+	+	+	?	?
Schmidt 2015	+	?	?	?	+	?	?
Hojan 2016	+	+	?	+	+	?	?
Biedermann 2016	?	?	?	?	+	?	?
Yang 2015	-	-	?	?	+	?	-
Ji 2014	?	?	?	+	+	?	?
Bianchi 2012	+	?	?	?	+	?	?
De Lisio 2011	?	?	?	?	-	?	-
De Liso 2010	+	?	?	?	+	?	-
Wong-Goodrich 2010	?	?	?	?	-	?	-
Kapur 2008	+	?	?	?	+	?	?
Blackmore 2009	?	?	?	?	?	?	?
Naylor 2008	?	?	?	?	+	?	?
Hwang 2008	+	?	?	?	+	?	?
Monga 2007	+	?	?	?	+	?	?
Aghili 2007	?	?	?	?	+	?	?
Windsor 2004	+	?	?	?	+	?	?
Fukuda 2002	?	?	?	?	+	?	?
Chang 2018	It is a cohort study so we did not conduct a risk of bias on the study and it was considered separately in the paper
